# Supplementary material for: Antimicrobial Resistance in Slaughterhouses, Kenya
Source: Emerg Infect Dis. 2023 Oct;29(10):2155–8. doi: 10.3201/eid2910.230017 (PMC10521590; doi:10.3201/eid2910.230017)
Supplement: Appendix 2 — Additional information about antimicrobial resistance in slaughterhouses, Kenya. [file 23-0017-Techapp-s2.xlsx]

## Sheet: App2-Methodology
Article DOI: https://doi.org/10.3201/eid2910.230017
EID cannot ensure accessibility for supplementary materials supplied by authors. Readers who have difficulty accessing supplementary content should contact the authors for assistance.
Antimicrobial Resistance in Slaughterhouses, Kenya
Appendix 2
Methodology
Qualitative inductive analysis was carried out using an interpretive-descriptive approach. Each investigator (KAH, LCF) separately coded all transcripts. This included reading each transcript in Microsoft Word®, coding each section (which could range from a phrase to multiple paragraphs) based on the emerging topic, and listing these codes in a Microsoft Excel® spreadsheet. This was an iterative …

## Sheet: App2 FGD -AMR with Vets
Article DOI: https://doi.org/10.3201/eid2910.230017
EID cannot ensure accessibility for supplementary materials supplied by authors. Readers who have difficulty accessing supplementary content should contact the authors for assistance.
Antimicrobial Resistance in Slaughterhouses, Kenya
Appendix 2
Results from the focus group discussions with veterinary professionals on AMR
					Quote
Legislation	VMD No. 9	Withdrawal periods		Inadequate use of drugs/withdrawal period/legislation		Black=CVO		Inadequate use of drugs/withdrawal period/legislation		Inadequate use of drugs	Withdrawal period	Legislation	VMD No. 9
		Who can handle antibiotics				Blue=SCVO							Not mandated on farms
						Green=MI						Not observed
Stakeholder role	Farmers	Negative	Request "climate" injection	Inadequate use of drugs/climate injection				Inadequate use of drugs/climate injection				Challenge	Long for milk
			Give animals continuous low doses of antibiotics	Inadequate use of drugs/under-dosing				Inadequate use of drugs/under-dosing					Novel concept
			Add antibiotics to milk to make it last longer	Inadequate use of drugs				Inadequate use of drugs			Indiscriminate use of drugs	"Climate injection" [farmers & vets & medics]
			Not respecting withdrawal period (+)	Inadequate use of drugs/withdrawal period				Inadequate use of drugs/withdrawal period			Under-dosing
			Sell unhealthy/treated animals for slaughter	Traceability				Traceability			Selling without prescription	[Agrovets]
		Positive	Respect withdrawal period	Inadequate use of drugs/withdrawal period				Inadequate use of drugs/withdrawal period			Counterfeit drugs
			Recognize unhealthy animals and do not sell them	Traceability/healthy vs. treated animals				Traceability/healthy vs. treated animals
	Agrovets	Negative	Sell prescription only medicine without prescription/only care about money (+)	Inadequate use of drugs/selling without prescription				Inadequate use of drugs/selling without prescription		Infrastructure & Equipment	Monitoring	Traceability system	Farm to SH/treatments
												Labs/detection at SH
	Vets	Negative	"Climate" injection [oxytetracycline + multi-vitamin]	Inadequate use of drugs/climate injection	CVO: If we vets also continue looking at all animals like they are ‘antibiotic deficient’, that is the disease we treat, this problem will continue escalating			Inadequate use of drugs/climate injection				Surveillance system
			Send treated animals for slaughter (+)	Traceability/healthy vs. treated animals				Traceability/healthy vs. treated animals
			Use/prescribe antibiotics indiscriminately (+)	Inadequate use of drugs/indiscriminate prescriptions				Inadequate use of drugs/indiscriminate prescriptions
		Positive	Prescribe antibiotics only when needed	Inadequate use of drugs/indiscriminate prescriptions				Inadequate use of drugs/indiscriminate prescriptions		Challenge	Lack of staff	Enforcement [KVB]
			Set an example	Intervention/Stakeholder role/Vets/Set example				Intervention/Stakeholder role/Vets/Set example				Cannot inspect/condemn [MI]
			Advise withdrawal period (+)	Inadequate use of drugs/withdrawal period				Inadequate use of drugs/withdrawal period
											Butchers	Exert pressure
	KVB	Negative	Insufficient staff for enforcement of regulation	Challenge/lack of staff/enforcement				Challenge/lack of staff/enforcement
			Bad relationship/reputation with other stakeholders	Challenge/poor relationships between stakeholders				Challenge/poor relationships between stakeholders			Farm intensification
		Positive	Willing to help								Lack of finances
											Poverty	[cannot choose what to eat]
	SH workers	Negative	Lack of hygiene/work with injuries	Hygiene				Hygiene
										Intervention	Education	Professionals	Set an example
												Public sensitization/Awareness
	Meat inspectors	Negative	Do not condemn carcasses with injection sites/pressure	Challenge/Butchers/Pressure	MI: "We need security, we need security. You condemn and yourself you end up being condemned."			Challenge/Butchers/Pressure
			Too rushed to do ante-mortem/ask about treatment/residual period	Challenge/lack of staff/cannot inspect&condemn				Challenge/lack of staff/cannot inspect&condemn		Multi-sector	Challenge	Requires coordination
		Positive	Check meat & condemn accordingly									Poor relationship with stakeholders
												Difficult subject to explain/Many unanswered questions [AMR]
	Butchers	Negative	Exert pressure to not have meat inspected/Slaughter under-cover	Challenge/Butchers/Pressure	MI: "Because you will find a carcass has already been prepared, you come and inspect you find the injection sites are all full of drugs, now when you tell this person this animal is supposed to be condemned, my friend you will be looking for trouble, you might even be forced to run"			Challenge/Butchers/Pressure			Opportunity	Include medics in education
			Buy unhealthy animals for slaughter	Traceability/healthy vs. treated animals				Traceability/healthy vs. treated animals
				Challenge/lack of staff/cannot inspect&condemn				Challenge/lack of staff/cannot inspect&condemn
			Powerful/political interference	Challenge/Butchers/Pressure				Challenge/Butchers/Pressure
			Lack of knowledge	Intervention/Education				Intervention/Education
		Positive	Explain importance of good meat	Intervention/Education				Intervention/Education
	Consumers	Negative
		Positive	Demand meat from health animals	Intervention/Public sensitization&awareness				Intervention/Public sensitization&awareness
			Being selective about where they buy their meat from	Intervention/Public sensitization&awareness				Intervention/Public sensitization&awareness
	Medics	Negative	Indiscriminate prescribing of antibiotics	Inadequate use of drugs/indiscriminate prescriptions	[laziness, lack of diagnostics, empiric way of treating other diseases]			Inadequate use of drugs/indiscriminate prescriptions		Hygiene
		Positive	Set an example	Intervention/Stakeholders/Vets&Medics/Set an example				Intervention/Stakeholders/Vets&Medics/Set an example
			Involved in education of farmers	Intervention/Education				Intervention/Education
	Police
Challenge	Specific	Counterfeit drugs		Inadequate use of drugs/counterfeit drugs				Inadequate use of drugs/counterfeit drugs
		Withdrawal period	Not respected (+)	Inadequate use of drugs/withdrawal period/not respected				Inadequate use of drugs/withdrawal period/not respected
			Not mandated on farms	Inadequate use of drugs/withdrawal period/legislation				Inadequate use of drugs/withdrawal period/legislation
			Long withdrawal period for milk (+)	Inadequate use of drugs/withdrawal period/long period for milk				Inadequate use of drugs/withdrawal period/long period for milk
			Novel concept/used to using herbs	Inadequate use of drugs/withdrawal period/novel concept				Inadequate use of drugs/withdrawal period/novel concept
		Limited capacity for detection at SH (+) (+)		Challenge/limited capacity for detection at SH				Challenge/limited capacity for detection at SH
		Limited capacity for traceability (+)		Challenge/limited capacity for traceability				Challenge/limited capacity for traceability
		Broad subject involving many actors		Multi-sector/challenge/coordination				Multi-sector/challenge/coordination
		Difficult subject to explain/not tangible		Challenge/difficult to explain				Challenge/difficult to explain
		Many research questions still unanswered (e.g. role of livestock)		Challenge/unanswered questions				Challenge/unanswered questions
		Lack of traceability across food value chain (+)		Challenge/limited capacity for traceability				Challenge/limited capacity for traceability
		Intensification of farming systems		Challenge/intensification of farms				Challenge/intensification of farms
	General	Lack of finances		Challenge/lack of finances				Challenge/lack of finances
		Lack of staff		Challenge/lack of staff				Challenge/lack of staff
		Poverty		Challenge/poverty				Challenge/poverty
Intervention	Enforcing legislation [withdrawal period & access to antibiotics] (+)			Challenge/lack of staff/cannot enforce				Challenge/lack of staff/cannot enforce
	Education of professionals, e.g. medics/vets (+)			Intervention/Education/Professionals				Intervention/Education/Professionals
	Education of other stakholders, e.g. butchers			Intervention/Education/Public sensitization				Intervention/Education/Public sensitization
	Public sensitization/Raising awareness			Intervention/Education/Public sensitization				Intervention/Education/Public sensitization
	Multi-sector/OH approach (+)	Involve medics		Multi-sector/Opportunity				Multi-sector/Opportunity
		Traceability across food value chain (+)
	Research			Challenge/unanswered questions				Challenge/unanswered questions
	Set up more labs			Challenge/limited capacity for detection/labs				Challenge/limited capacity for detection/labs
	Enhance surveillance/monitoring			Challenge/limited capacity for detection/monitorning & surveillance				Challenge/limited capacity for detection/monitorning & surveillance
	Promote organic farming/premium meat			Challenge/intensification of farms				Challenge/intensification of farms

## Sheet: App2 FGD_PH_Food hygiene
Article DOI: https://doi.org/10.3201/eid2910.230017
EID cannot ensure accessibility for supplementary materials supplied by authors. Readers who have difficulty accessing supplementary content should contact the authors for assistance.
Antimicrobial Resistance in Slaughterhouses, Kenya
Appendix 2
Results from the focus group discussions with veterinary professionals on public health and food hygiene
					Quote
Stakeholders	Flayers/SH workers	Role	Must have license & training & medical examination (+)(+)	Stakeholder/role/flayer		Stakeholder/role/flayer		Stakeholder Role	Flayer
			Must have PPE	Infrastructure & equipment/PPE		Infrastructure & equipment/PPE			Trader
		Challenge	Sometimes steal condemned meat	Challenge/Poverty		Challenge/Poverty			Butchers
			Many are casual workers/paid in-kind (+)	Challenge/Poverty [SH workers]		Challenge/Poverty [SH workers]			MI
			Negligence/drunkards						Public Health
									NEMA
	Slaughterhouse owners/managers	Role	Provide cleaner & water [private]	Infrastructure & equipment/Water		Infrastructure & equipment/Water			County government
			Provide fence around SH perimeter [private]	Infrastucture & equipment/Fence		Infrastucture & equipment/Fence
		Challenge	Lack of cooperation	Multi-sector/Poor relationship with stakeholders		Multi-sector/Challenge/Poor relationship with stakeholders		Infrastructure & equipment	PPE
			Profit-oriented	Multi-sector/Poor relationship with stakeholders		Multi-sector/Challenge/Poor relationship with stakeholders			Water
									Fence
	Butchers/Traders	Role	Bring animals to slaughterhouse	Stakeholder/role/trader		Stakeholder/role/trader			Waste disposal
			Power/ask SH owner & their workers to make changes	Challenge/butcher		Challenge/butcher			Condemnation room
		Challenge	Sometimes use chemicals in butchery	Inadequate use of drugs/abuse in food		Inadequate use of drugs/abuse in food			Meat-boxes
			Exert pressure on meat inspectors	Challenge/butcher/pressure		Challenge/butcher/pressure
								Challenge	Poverty	SH workers
	Meat inspectors	Role	Provide flayers & meat handlers with license if they have health certificate (+)	Stakeholder/role/MI		Stakeholder/role/MI				MI
			Issue certificates of transport (COT)	Stakeholder/role/MI		Stakeholder/role/MI				Consumers
			Ante- & Post-mortem inspection/condemnation (+)	Stakeholder/role/MI		Stakeholder/role/MI			Butcher	Pressure
			Keep lock to condemnation room/ensure condemned organs are disposed of correctly	Stakeholder/role/MI		Stakeholder/role/MI			Lack of staff	Lack of enforement
			Ensure cleanliness of workers, facility & meat-boxes (+)	Stakeholder/role/MI	MI: "My policy is me, you must come in a clean protective clothing every day"	Stakeholder/role/MI			Lack of support
			Check infrastructure, e.g. fences, walls, roofs	Stakeholder/role/MI		Stakeholder/role/MI			Lack of finances
		Challenge	One person not sufficient to do everything	Challenge/lack of staff		Challenge/lack of staff			Devolution
			Also required to have medical certificate/many do not have it (+)	Challenge/Poverty [MI]		Challenge/Poverty [MI]
			Occupational hazards, e.g. zoonoses	Challenge/Poverty [MI - not facilitated]		Challenge/Poverty [MI - not facilitated]		Multi-sector	Challenge	Poor relationship
			Lack of support (buthcer/political interference)	Challenge/lack of support	MI: " and they will run away from you, you will remain alone. It is now you, between you and the butcher men"	Challenge/lack of support				Hard to coordinate
									Opportunity	Intervention
	Meat handlers	Role	Must be licensed
		Challenge	Lack of training	Intervention/Education		Intervention/Education		Inadequate use of drugs	Abuse in food
			Not all licensed	Challenge/Poverty + Lack of enforcement		Challenge/Poverty + Lack of enforcement
								Intervention	Professionals	Set an example
	Consumers	Role	Awareness/not eat uninspected meat (e.g. funerals)	Intevention/Public sensitization		Intevention/Public sensitization			Education/training of workers
		Challenge	Buy condemned meat/"scavengers"	Challenge/Poverty [Consumers/"Scavengers]		Challenge/Poverty [Consumers/"Scavengers]			Public sensitization
									Integrated system/traceability
	Public health	Role	Ensure cleanliness of butchery (+)	Stakeholder/role/PH		Stakeholder/role/PH			SH centralization
			Provide meat handlers and flayers with health certificates (+)(+)	Stakeholder/role/PH		Stakeholder/role/PH
		Challenge	Different jurisdictions makes it hard to coordinate/"interference"	Multisector/challenge/hard to coordinate		Multisector/challenge/hard to coordinate		Detection	Traceability
			Not always good relationship/hard to collaborate	Multisector/challenge/not good relationships		Multisector/challenge/not good relationships
			Sometimes issue health certificate without testing people/corruption
	NEMA	Role	Check slaughterhouse waste disposal (+)	Stakeholder/role/NEMA		Stakeholder/role/NEMA
			Environmental assessment of site where SH is to be built & monitor building (+)	Stakeholder/role/NEMA		Stakeholder/role/NEMA
		Challenge	Do not monitor regularly/only present at beginning and to issue warnings	Challenge/lack of staff/enforcement [NEMA]		Challenge/lack of staff/enforcement [NEMA]
			Not good relationship with other stakeholders/hard to collaborate	Multisector/challenge/poor relationships		Multisector/challenge/poor relationships
	County government	Role	Provide equipment for SH workers [government]	Stakeholder/role/County government		Stakeholder/role/County government
			Provide fence around SH perimeter [government]	Stakeholder/role/County government		Stakeholder/role/County government
	Revenue collector
	Police	Challenge	Should help when dealing with troublesome butchers but don’t
Challenges	Specific	Lack of PPE (+)(+)		Infrastructure & equipment/PPE		Infrastructure & equipment/PPE
		Lack of hygiene
		Lack of clean & potable water/Questionable water sources, e.g. nearby river (+)(+)		Infrastructure & equipment/Water source		Infrastructure & equipment/Water source
		Lack of training (meat handlers/flayers) (+)(+)		Intervention/Education of SH workers		Intervention/Education of SH workers
		Private/Public Dichotomy (+)			CVO: it wouldn’t be as swift to make a change in the government slaughterhouse as it would be in a privately owned
		Not restricted access (public + other domestic animals, e.g. dogs & cats) (+)		Infrastructure & equipment/fencing	sCVO: "...bout people walking around, due to failure of enforcement, what happens is that someone comes with animals she follows them from the entrance until he comes out of the inspection team"	Infrastructure & equipment/fencing
		Unsuitable location of SH/run-off/human encroachment (+)		Infrastructure & equipment/waste disposal		Infrastructure & equipment/waste disposal
		Waste disposal		Infrastructure & equipment/waste disposal		Infrastructure & equipment/waste disposal
		Lack of infrastructure, e.g. condemnation room		Infrastructure & equipment/condemnation room		Infrastructure & equipment/condemnation room
		Ambiguous legislation (e.g. medical certificate)
		Uninspected meat, e.g. funerals
	General	Lack of funding [=lack of water]		Challenge/lack of finances		Challenge/lack of finances
		Lack of staff/ageing staff/lack of enforcement (+)		Challenge/lack of staff/lack of enforcement		Challenge/lack of staff/lack of enforcement
		Lack of power at County level/devolution (+)		Challenge/devolution		Challenge/devolution
		Not always good relationship with other stakeholders/Animosity		Multi-sector/challenge/not good relationship		Multi-sector/challenge/not good relationship
		Poverty* (some disagree)		Challenge/poverty		Challenge/poverty
Intervention	One Health approach (+)			Multi-sector approach/intervention		Multi-sector approach/intervention
	Public sensitisation/Need outbreak?			Intervention/public sensitization		Intervention/public sensitization
	Ensuring all have medical certificate
	Better training (+)			Intervention/training for workers		Intervention/training for workers
	Enforcement of regulations/everyone fulfills a role			Challenge/lack of staff/enforcement + Intervention/professionals/set an example	MI: "for me as I said the other time, if things are placed right by the right people changes will just come but if we leave this things the way they are from top, nobody is ready to play his part we just assume everybody else is doing what they are supposed to do and yet most of us are not doing what we are supposed to do so we end up there."	Challenge/lack of staff/enforcement + Intervention/professionals/set an example
	Ensure cleanliness/hygiene of meat-boxes			Infrastructure & equipment/Meat-boxes		Infrastructure & equipment/Meat-boxes
	Better infrastructure, e.g. lockable condemnation pits, water access, smooth & painted walls			Infrastructure & equipment		Infrastructure & equipment
	Integrated system (i.e. SH owners buy animals directly/no butchers)			Intervention/integrated system&traceability		Intervention/integrated system&traceability
	Traceability system			Detection/traceability		Detection/traceability
	SH owners vets/knowledgeable about animals			Intervention/education		Intervention/education
	Centralization of SH/no slabs			Intervention/SH centralization		Intervention/SH centralization

## Sheet: App2 AMR slaughter houseworkers
Article DOI: https://doi.org/10.3201/eid2910.230017
EID cannot ensure accessibility for supplementary materials supplied by authors. Readers who have difficulty accessing supplementary content should contact the authors for assistance.
Antimicrobial Resistance in Slaughterhouses, Kenya
Appendix 2
Results from the focus group discussions with slaughterhouse workers on AMR
Drugs used & reason	Humans	Antibiotic	Amoxicillin (*)		Throat pain, cough								black=Bungoma
			Ethambutol	Actol	Diarrhea								green=Kakamega
			Ciprofloxacin	Ciproflax									blue=Busia
			Trimethoprim/Sulfamethoxazole	Septrin (*)	Cough, cold
			Neomycin, Bacitracin, and Polymyxin ointment	Grabacin	Wounds
		Anti-protozoal	Metronidazole	Flagyl (*)	Diarrhea, stomach upsets
		Anti-inflammatory	Paracetamol	Panadol (*)(*)	Headache, stomach ache, body pains, fever
				Sona moja	Headache, dizziness
				Hedex (*)	Headache, throat pain, weakness
			Aspirin	Moja moja	Weakness
				Mara moja	Malaria, strong cough
			NSAIDS	Brufen (*)(*)	Cough, body pains
				Indocid
				Diclofenac (*)	Fever, toothache
		Combination medicine	Chlorpheniramine Maleate + Dextromethorphan Hydrobromide + Paracetamol + Phenylephrine	Flugone (*)	Cough
			Chlorpheniramine maleate (an antihistamine) and phenylpropanolamine hydrochloride (a decongestant)	Coldcap	Cold
			Glycyrrhiza extract BPC 35mg, Menthol BP 9.98mg, Oil of Anise BP 0.001ml, Oil of Peppermint BP 0.001ml, Tincture of Capsicum BPC 0.02ml, Oil of Pine Pumilo BPC 0.001ml, Oil of Eucalyptus BPC 0.002ml, Creosote BPC 0.002ml	Cofta	Throat pain
		Anti-histamine	Chlorphenamine maleate	Piriton (*)(*)	Lack of appetite, cough, insomnia, cold
			Celestamine		Cold
			Ceptrizine		Cold, cough
		Dewormers (*)			Worms
		Multi-vitamins	B-complex minerals	Action	Headache
		Anti-malarial	Meta-kelfin		Fever, headache, joint pains [malaria]
			AL [Artemether-lumefantrine - first fixed-dose artemisinin combination therapy (ACT) regimen] (*)(*)		Cold, headache, joint pains/malaria
			ACTM [Artemisinin-based combination therapy]
		Oral Rehydration Solutions			Diarrhea
		Traditional herbs	Aloe vera		malaria, pain, foot wounds
			Lemon, garlic, ginger (*)		cough
			Eggs and soda ash		cough
			Herbs - Shisiringaho		dewormer
			Neem		skin rashes
	Animals	Dewormers	Albendazole	Albafas
			Levamisole	Nilzan
		Ectoparasiticide	Amitraz	Triatix
			Chlorpyrifos & Cypermethrin	DuoDip
		Antibiotic	Alamycin		Lack of appetite
			Tetracycline	Tetrax	Swollen abdomen
			Oxytetracycline hydrochloride	Egocin	Chicken disease
		Hormones	Oxytocin	Vetox	Chicken disease
		Multi-vitamin	Vit. B12 & Phosphorus	Catasol	Increase appetite
		Traditional medicine	Not specified		Diarrhea
			Herbs - Shisiringaho		Feet problems
Drug Advise & Reason	Doctors (*)(*)		When other things/previous drugs did not work/Complicated
	Self-prescription (*)(*)		For simple things, e.g. cough
			In animals - observe symptoms, e.g. diarrhea in chickens, decreased milk production
	Hospital (*)		When other things did not work/Complicated
	Chemist (*)		More accessible/Familiar symptoms/Cheaper/More convenient
	Private clinic
	Health centers
	Family members (*)
	Friends
	Elders		For traditional medicine
Drug Source	Chemist (*)(*)		e.g. Sil-tex (cough medicine), Septrin (tri-sulfa), Piriton (anti-histamine), Coldcap, Flugone
	Kiosk (*)(*)		e.g. malariaquin, panadol, indocid, aspirin [hedex], brufen
	Market hawkers
	Hospital dispensary (*)		e.g. Panadol injection, Septrin (?)
	Agrovet (*)
	Forest		For traditional medicine
	Mobile social health worker		Those who go round vaccinating children
	Vet
Drugs not working	Drug class	Antibiotics	Amoxicillin (*)		*self-prescribed
		Antiprotozoal	Metronidazole	Flagyl	*self-prescribed
		Anti-malarials	AL		*self-prescribed
			Chloroquine (*)	Malariaquin
			Quinine (*)
			Metakelfin
			Sulfadoxine and pyrimethamine (*)	Fansidar
		Anti-histamines	Piriton
		Anti-inflammatory	Paracetamol (*)		*used for malaria on its own
			Aspirin (*)
		Dewormers [animals]
		Ectoparasiticides	Organophosphate cholinesterase inhibitor	Steladone
	Awareness	Experience (*)	Self	Not recovering after completing dose
			Others	Not recovering after completing dose
		Media
		Medics (*)
	Reason	Incorrect usage/not following doctor instructions (*)(*)	Misdiagnosis (*)	Self-diagnosed/prescribed (*)		SHW Quote: "Maybe for example I had general body pains and bought some medicine from a kiosk, after buying the following day I went to the hospital, upon arriving at the hospital they tested me and found I had malaria in high levels so they gave me their medicine, it forced me to stop using the previous one and I started these ones now, yes "
				Sharing drugs
			Under-dosing (*also in animals) (*)	Poverty (cannot afford whole course)		SHW Quote: "Sometimes you visit the chemist or clinic where a dose is prescribed for you but you don’t have enough cash so maybe the drugs cost like 600 and you have 200. So because the doctor wants money they tell you to go with a little drug and ask after how many days will you get the money? You tell him tomorrow. You take the drugs for a few days and notice a change then stop, which also cont…
				Feeling better & stop (*)(*)		SHW Quote: "I used some medicine but after using I was fine and stopped taking it along the way, just like that"
				Unpleasant/side-effects
				Fear of drugs		SHW Quote: "I was given a drug at the hospital, hedex [paracetamol] and I took it, in the morning I didn’t want to take any more, I woke up and said I have recovered but I was just afraid"
				Cannot take alcohol
				Friends' advice
				Do not belief medicines will work
				Too busy to take medicine
			Excessive/continuous use of drugs (*)	Germs/"body" gets used to drugs		SHW Quote: "I want to give the anology of drinking alcohol. The more you drink the more you gain tolerance for it as compared to a novice who drinks just a little bit and gets drunk easily. It is the same case with AMR."
			Counterfeit/expired drugs (*)
			Taking alcohol with medicine (*)(*)
			Diet (*)	Fatty foods (milk) (*)
				Taken on empty stomach
				Eating before taking medicine
				Too many greens
			Lack of hygiene
		Miscellaneous	Lack of religious faith
			Climate change
			Weak body/immune system
Dx-AMR Mode of transmission	Direct Contact	Sexual	e.g. gonorrhea, syphillis			Source: http://www.ontobee.org/ontology/catalog/TRANS?iri=http://www.w3.org/2002/07/owl%23Class
		Skin-to-skin	e.g. rashes
		Dog bites	e.g. rabies
		Blood (*)(*)	e.g. wounds (*)(*)	*aware of occupation hazard		SHW Quote: "And as slaughter house workers we may get cuts on our skin and then the germs enter our bodies"
						SHW Quote: "So, maybe there are diseases that affect the animals and is undergoing treatment. The animal is taken to the slaughterhouse without completing the treatment, when slaughtering the animal, there is the interaction between human and the animal. In case there are injury to the human, there may be mixing of blood of the animal and human blood and hence we can also be affected."
	Direct Droplet (*)		e.g. TB
	Indirect Vehicle-borne	Fomites (*)	e.g. shared utensils, equipment, earrings
		Ingestion (*)(*)	e.g. drug residues in milk/AMR (*)(*)		Withdrawal period awareness	SHW Quote: "Like alamycin that I said if a veterinary doctor injects the animal you aren’t supposed to eat the meat"
			e.g. consume unhealthy/dead animals (*)(*)			SHW Quote: "Just to add, here in the countryside you can get a cow that no one would know when it got sick or how it got sick and it has died. And in the countryside people stay for long before eating meat, so they scramble for that meat and eat it. After a short while you hear that they have started to diarrhoea so it also brings issues such as that"
			e.g. feco-oral contamination
			e.g. poisonous plants (cassava)
		Air-borne	e.g. wild birds contaminating water
			e.g. acaricides/inhalation
		Parasitic cycles	e.g. echinococcosis (dogs-cows)
Dealing with AMR [Disease] & Challenge	Hygiene (*)(*)	Personal	HAND Hygiene (*)
			PERSONAL Hygiene
			Cover wounds
			PPE (*)(*)
			Medical certificate/expensive			SHW Quote: "They say Ksh. 150/=, but when you reach the hospital, they say Ksh. 500/=, so it has been challenging, we haven’t been tested therefore are not allowed to work, but now we use short cuts to work at the slaughterhouse"
		Slaughterhouse	No food at SH
			Waste disposal
			Infrastructure & equipment (fencing, soap)
			Clean environment/remove vector breeding sites
	Follow medical instructions	Complete dose prescribed
	Enforcement of regulations
	Report counterfeit drugs
	Training for SH workers					SHW Quote: "Educate us on how we would be handling maybe the meat before it reaches… Which other ways are we handling where, educating us on getting a knife, cutting meat, how to hang the meat so that it doesn’t get bacteria from the ground, like you said, dust usually contains bacteria, so you educate us before undertaking the work "
	Traceability system	Knowing when animals has been treated/is sick				SHW Quote: "Another is the time you are buying an animal; the doctor has…. I mean the farmer calls the doctor and gives.., he injected the drug, now you know the time he buys you are not there, direct to the slaughter and you have talked about ways of getting sick, if the doctor has treated the animal and the drug is still in the animals system, you would not be aware of it, and that is the chall…
Sharing information	Word of mouth/peer-to-peer (*)(*)
	Media (radio, newspapers, social media) (*)(*)
	Church, village elders, funerals (*)
	Workshops/public seminars (*)

## Sheet: App2 PHFHslaughter houseworkers
Article DOI: https://doi.org/10.3201/eid2910.230017
EID cannot ensure accessibility for supplementary materials supplied by authors. Readers who have difficulty accessing supplementary content should contact the authors for assistance.
Antimicrobial Resistance in Slaughterhouses, Kenya
Appendix 2
Results from the focus group discussions with slaughter house workers on public health and food hygiene
Personal health & hygiene	Keep clean (e.g. wash, brush teeth, shave beard, cut nails)(*)												Black = Bungoma
	Cover wounds												Green = Kakamega
	Do not drink alcohol					SHW: "Some start taking alcohol in the morning now you find them without energy; they fall down or the cows might hurt them and that affects their health so we must look into things like that, you find if someone doesn’t drink alcohol they can’t work. They start with that in the morning, now you find the cow has more energy that that person who wants to slaughter it, now you wonder how you will h…							Blue = Busia
	Food hygiene
	Medical certificate from public health (+ license to practice)	Purpose				SHW: "When you go for the check up, the public health officers first take a blood, urine and stool sample. If you are found with a disease which is common to find human beings with, they give you medication to treat it and after you are done they recommend that you are now fit to handle food."
		Frequency	Twice a year [Bungoma]
			Once a year [Kakamega]
			Twice a year [Busia]
		Cost	700-800 KES [Bungoma]
			1500-2100 KES [Kakamega]
			500-600 KES [Busia]
Workplace hygiene	Uniform/Personal Protective Equipment (e.g. boots, apron, gloves, cap, mask) (*)	Clean (*)
		Have extra pairs to change
		Keep at workplace/Changing rooms
		Remove to visit toilet (*)				SHW: "At my place of work we have uniforms, gumboots and apron. And there is a way we keep those clothes, not that you use them when visiting the toilet or anywhere else so that you can maintain the hygiene at the slaughterhouse, if there is a disease from one cow it remains there with the clothes, you will clean it. You can’t leave with it and go infect other people, right? "
		Separate clothes for butchery
	Equipment (e.g. knives, buckets, cleaning brush, rope and sticks for hoisting)	Clean (*)(*)	e.g. rope left outside
		Adequate (e.g. curved knife for flaying)
		Specific for work/not used for other things
		Maintained & stored well (*)	e.g. sharpen knife for blood to drain well
	Meat hygiene	Meat inspection (*)(*)	To keep meat safe			SHW: "To make sure there are no worms, maybe in the liver or if there is any part of the meat that has a problem. It might have pus somewhere. He must determine if the meat is good for consumption or if it is bad, he has to make sure."
			Condemn infected/unsafe bits			SHW: "They throw it for good intentions because the meat is spoilt, they save us because that meat is bad."
		Meat box	Kept clean
			Not shared
			Separate sections for meat & intestines
			Always used	Yes	Meat can fall on the ground
					Flies can land on the meat	SHW: "Meat is not supposed to be carried by hand to the butchery even if the butcher is here and here, flies don’t have respect, you know that thing called a fly, it doesn’t have respect."
				No/can carry by hand	If late
					If not far
					Can wash meat	SHW: "...and meat is something that can be washed right?"
					Have clean hands/clothes	SHW: "...you can carry that meat and you know it depends with the distance where the meat is supposed to go and then another thing is that you should be clean, like if you have that coat, already you have washed your hands clean, why not carry that meat?"
	Indoors	Clean animals before slaughtering
		Clean workspace
		Remove blood from floor
	Outside compound	Slash grass/trim trees
		Not smelly
		Perimeter fence
		Condemnation pit	Separate for gut content [manure] & condemned meat [& pig hair]
			Should be lockable (*)
		Pit Latrine	Should be kept clean (*)
			Remove uniform before using
			Wash hands after (*)
	Butchery
Water	Essential	Cleaning split carcass				SHW: "A slaughterhouse without water can’t work because if it is cleaning everything and cleanliness of inside, everything in the environment of the slaughterhouse."
		Cleaning environment				SHW: "Work without water doctor, work can’t be done."
						SHW: "… because a slaughterhouse without water is nothing. Because in that work all the time you must have lots of water."
						SHW: "Now without water there is no work because you cannot slaughter a cow and clean your hands. Hygiene, because that thing, any time water is dirty you have to clean your hands because of cleanliness so that the meat can come out clean and the health of your body and also for down there where blood has poured is supposed to be cleaned, after the Muslim has slaughtered, they are supposed to cle…
	Should be potable/treated (*)
	Source	Tank (*)
		Borehole (*)
		Pump
		Transported from elsewhere by bicycle
		River
Reason for keeping hygiene	Meat hygiene	e.g. knife must be sharp otherwise blood does not drain well and meat changes colour
	Prevent disease (*)(*)***	e.g. flies; dog faeces				SHW: "When at work, we are supposed to clean the slaughterhouse to prevent germs from one animal to another. The slaughterhouse is cleaned so that when another cow is slaughtered it does not carry the microorganinisms to human beings "
	Handling food/responsibility					SHW: "...because you are handling food that people eat, you must be clean"
						SHW: "...because sometimes when you cut yourself and the blood falls on the meat, and you have a disease, it will be demeaning the rights of the people who will eat that meat."
	People will hire you
	Entice consumers (butchery)					SHW: "As usual doctor where you work you, you sell the meat, something like meat let’s say it has to be clean because you can’t sell in a bad place and people see that dirt, if it is dirty and they try to buy the meat they will just stay out."
Challenges	Alcoholics (*)
	Poverty (cannot buy soap, clothes, do not eat well) (*)
	Negligence/laziness/not trustworthy (*)					SHW: "There should be a law for things to be done."
	Medical certificate Expensive/Have to pay for it themselves/cost has increased
	Bad relationship with Public Health					SHW: "The health people come there and we bring the stitched clothes that we have and show the, they even take photos. When they left, that they had gone to take the report to the bosses, they never came back, they lied to us."
	Lack of/Insufficient PPE/soap (*)	Need to buy themselves	Paid little			SHW: "...the pay you get is just enough to make ends meet but anything outside can’t be covered. The pay is too little for people who do hardy work in the slaughterhouse."
			Job uncertainty (*)
	Lack of equipment (*)(*)	Need to buy themselves (*)
		Hard to find (*)(*)
		Public vs. private ownership (*)
		Dangerous [e.g. carcasses can fall on them]
	Not all SH have condemnation pits	Counties do not follow up on promise to build one
	Some condemnation pits are smelly
	Not all are locked well (*)
	Stealing of condemned meat					SHW: "you find the doctor had thrown a cow inside [pit] but someone will be found inside that they wanted to get the meat, to go and sell, when they got inside that pit he didn’t get out, we found him in the morning lying there with a knife just on the meat."
	Lack of enforcement (e.g. meat box/transport)
	Distance between toilet & SH (*)
	Water not available/dry period/bring in from far
Disease transmission awareness***	Zoonoses (*)	Cow-humans (*)
		Dog-humans (*)				SHW: "Yes, because there is something like the liver, that thing that is in the liver which is like worms, eggs, when dogs eat the eggs it will defecate somewhere and then the faeces can cause even someone’s legs, because if you have something on your feet like a wound it goes through there direct."
						SHW: "The dog will eat the bad meat and then defecate in the open. As we all know and have seen, not everyone wears shoes in the homestead, so chances are they will step on the dog’s feaces and will contract a disease from the feaces. The source of the disease however, will be the bad meat given to the dog."
	Fomites	Dirty clothes
	Contact	Blood (*)
	Vectors	Mechanical e.g. flies (*)(*)
		Mosquitoes for malaria
	Feco-oral	Animal feces
	Water-borne	e.g. cholera; Salmonella typhi
	Air-borne
Sharing information	Phones (*)(*)	Fast
		Easier to reach many people
		Not everyone has
	TV (*)
	Books(*)	Good for lots of information
		Not fast
		Do not need batteries
		Indelible
	Radio (*)(*)	Local radio stations
	Local meetings (*)	Hard to attend when held in the morning
	Village elders/Funerals
	Peer to peer/sharing experiences
	Educational pamphlets
